# Supplementary material for: Synthesis, Characterization, and Docking Studies of Some New Chalcone Derivatives to Alleviate Skin Damage Due to UV Light
Source: Molecules. 2025 Feb 25;30(5):1057. doi: 10.3390/molecules30051057 (PMC11901719; doi:10.3390/molecules30051057)
Supplement: Supplementary file 1 [file molecules-30-01057-s001.zip]

Archive with 5 entries (5 files):
- ARRIVE Compliance Questionnaire.pdf
- Mass spectra of C4-Most potent compound.pdf
- Spectra IR_NMR.pdf
- Supplementary Materials Figures.pdf
- Supplementary Materials Tables.pdf
